# Supplementary material for: Prognostic Models for Predicting Coronary Heart Disease Risk in Patients with Type 2 Diabetes Mellitus: A Systematic Review and Meta-Analysis
Source: Diagnostics (Basel). 2026 Mar 4;16(5):765. doi: 10.3390/diagnostics16050765 (PMC12984699; doi:10.3390/diagnostics16050765)
Supplement: Supplementary file 1 [file diagnostics-16-00765-s001.zip]

Archive with 1 entries (1 files):
- diagnostics-4090004-supplementary.pdf
